# Supplementary material for: Efficacy of abiraterone acetate for high-risk hormone-naïve metastatic prostate cancer: A comparison with combined androgen blockade therapy with bicalutamide and androgen deprivation therapy alone
Source: PLoS One. 2022 Oct 20;17(10):e0276081. doi: 10.1371/journal.pone.0276081 (PMC9584391; doi:10.1371/journal.pone.0276081)
Supplement: S1 Data — (XLSX) [file pone.0276081.s001.xlsx]

## Sheet: クエリ60
ID	Risk	Treatment	Age at diagnosis	iPSA	GS	T	N	M	Time to CRPC (day)	CRPC
1	high	ABI	79	8987.54	4+5	3	1	1abc	329	0
2	high	ABI	65	335.585	4+5	3	1	1abc	189	1
3	high	ABI	74	4971.44	4+5	3	1	1abc	511	0
4	high	ABI	67	129.11	5+4	3	1	1c	420	0
5	high	ABI	61	1146.17	4+4	4	1	1ab	218	1
6	high	ABI	62	23022	4+5	4	1	1ab	483	0
7	high	ABI	80	660	4+5	4	1	1ab	161	0
8	high	ABI	54	100	4+5	3	1	1ab	224	0
9	high	ABI	68	135.491	4+5	3	1	1ab	355	0
10	high	ABI	62	4882.58	5+4	3	1	1ab	483	0
11	high	ABI	72	131	4+5	3	1	1ab	294	0
12	high	ABI	77	111.648	4+5	3	1	1b	364	1
13	high	ABI	72	431	4+5	4	1	1ab	209	1
14	high	ABI	64	191	4+4	4	1	1ab	267	1
15	high	ABI	65	850.95	4+4	3	1	1b	777	0
16	high	ABI	62	1558.76	4+4	3	1	1ab	715	0
17	high	ABI	82	36.561	5+4	2	1	1ab	132	1
18	high	ABI	76	939.36	5+5	4	0	1bc	707	1
19	high	ABI	74	480	4+5	2	0	1bc	557	0
20	high	ABI	64	7.72	4+4	2	0	1c	504	0
21	high	ABI	80	7750.76	4+5	3	0	1bc	140	0
22	high	ABI	81	446.849	4+4	4	0	1b	90	1
23	high	ABI	70	353.803	4+5	3	0	1b	231	1
24	high	ABI	65	582.82	4+5	3	0	1b	759	0
25	high	ABI	67	3488.03	4+5	3	0	1b	815	0
26	high	ABI	62	4727	4+4	3	0	1b	589	0
27	high	ABI	63	3343.27	4+4	3	0	1b	393	0
28	high	ABI	75	410.282	4+4	3	0	1b	129	0
29	high	ABI	70	644.213	5+4	3	0	1b	749	0
30	high	ABI	68	158.132	4+5	3	0	1b	713	0
31	high	BIC	67	319	5+5	3	1	1ab	487	1
32	high	BIC	68	1838.61	5+4	4	1	1abc	203	1
33	high	BIC	72	2199.46	5+4	4	1	1ac	189	1
34	high	BIC	66	349.709	4+4	3	1	1abc	184	1
35	high	BIC	70	142.868	4+4	3	1	1abc	588	0
36	high	BIC	77	868	5+4	3	1	1abc	194	1
37	high	BIC	55	792.488	4+4	3	1	1c	656	0
38	high	BIC	82	531.824	4+5	3	1	1c	371	1
39	high	BIC	72	894.04	4+5	3	1	1abc	112	1
40	high	BIC	51	49.03	4+4	3	1	1abc	91	1
41	high	BIC	72	310.448	4+4	3	1	1bc	1498	0
42	high	BIC	75	28.927	4+4	2	1	1ac	64	1
43	high	BIC	58	872	5+4	4	1	1abc	171	1
44	high	BIC	79	481.986	4+4	3	1	1ab	716	1
45	high	BIC	76	7380	4+5	4	1	1ab	196	1
46	high	BIC	74	513.698	5+5	4	1	1ab	115	1
47	high	BIC	57	3005	4+4	4	1	1b	773	1
48	high	BIC	70	288.991	4+4	4	1	1b	99	1
49	high	BIC	72	2279.9	5+4	4	1	1b	402	1
50	high	BIC	63	480.672	5+5	4	1	1ab	62	1
51	high	BIC	74	1813.41	5+5	4	1	1b	225	1
52	high	BIC	75	411.176	4+5	4	1	1b	105	1
53	high	BIC	65	419.811	5+4	3	1	1b	112	1
54	high	BIC	62	340	4+4	3	1	1ab	371	1
55	high	BIC	69	646	4+4	3	1	1b	581	1
56	high	BIC	67	8591.76	4+4	3	1	1ab	215	1
57	high	BIC	72	800	4+4	3	1	1b	494	1
58	high	BIC	67	90.402	5+4	3	1	1b	777	1
59	high	BIC	75	144	4+5	3	1	1b	507	1
60	high	BIC	67	2801.4	4+5	3	1	1ab	70	1
61	high	BIC	68	2648	4+4	3	1	1b	502	1
62	high	BIC	81	47.089	4+4	3	1	1b	809	0
63	high	BIC	78	756.606	4+5	3	1	1ab	183	1
64	high	BIC	69	800.802	4+4	3	1	1b	436	1
65	high	BIC	65	221.349	4+5	3	1	1ab	182	1
66	high	BIC	77	264.263	4+5	3	1	1ab	707	1
67	high	BIC	75	4004	4+5	3	1	1ab	202	1
68	high	BIC	78	52.192	4+5	3	1	1b	1272	1
69	high	BIC	72	4724.81	4+4	3	1	1ab	1824	1
70	high	BIC	80	381.031	5+4	3	1	1ab	336	0
71	high	BIC	67	8.642	4+4	3	1	1b	3459	0
72	high	BIC	68	175.131	4+4	3	1	1ab	3410	0
73	high	BIC	68	116.825	4+5	2	1	1ab	329	1
74	high	BIC	76	203.266	4+4	2	1	1b	357	1
75	high	BIC	72	436.255	4+4	2	1	1b	245	1
76	high	BIC	76	186.734	5+4	3	0	1abc	147	1
77	high	BIC	66	204.344	5+5	4	0	1bc	168	1
78	high	BIC	71	209.399	4+4	4	0	1abc	441	1
79	high	BIC	81	706.27	4+4	4	0	1c	510	0
80	high	BIC	72	844.416	4+5	3	0	1bc	227	1
81	high	BIC	72	1668.41	4+4	3	0	1bc	399	1
82	high	BIC	79	217.865	4+4	3	0	1bc	786	1
83	high	BIC	76	331.379	4+4	2	0	1ac	1502	0
84	high	BIC	84	77.848	5+4	4	0	1abc	115	1
85	high	BIC	53	665	4+4	4	0	1b	322	1
86	high	BIC	67	2270	5+4	4	0	1b	147	1
87	high	BIC	66	22.847	4+5	4	0	1b	168	0
88	high	BIC	76	257.841	5+5	3	0	1b	91	1
89	high	BIC	49	4049.55	4+5	3	0	1b	539	1
90	high	BIC	65	1660	4+4	3	0	1b	280	1
91	high	BIC	79	290.707	4+4	3	0	1b	266	1
92	high	BIC	76	75.646	4+4	3	0	1b	288	1
93	high	BIC	91	24.274	4+5	3	0	1b	32	1
94	high	BIC	62	3236.45	4+4	3	0	1b	466	1
95	high	BIC	72	160.29	5+4	3	0	1b	334	1
96	high	BIC	70	174.13	5+4	3	0	1b	146	1
97	high	BIC	65	905.661	4+4	3	0	1b	250	1
98	high	BIC	68	68.098	4+5	3	0	1b	179	1
99	high	BIC	75	207.81	4+4	3	0	1b	238	1
100	high	BIC	74	991.37	4+5	3	0	1b	221	1
101	high	BIC	70	40.32	5+4	3	0	1b	414	1
102	high	BIC	74	8855.83	4+4	3	0	1b	278	1
103	high	BIC	68	1970.4	4+4	3	0	1b	567	1
104	high	BIC	79	224.847	5+4	3	0	1b	172	1
105	high	BIC	86	3111.45	5+4	3	0	1b	126	1
106	high	BIC	89	65.107	4+5	3	0	1b	431	1
107	high	BIC	68	65	4+4	3	0	1b	1947	0
108	high	BIC	70	3341.28	4+4	3	0	1b	1990	0
109	high	BIC	76	83.988	4+4	3	0	1b	511	0
110	high	BIC	69	309.804	4+4	2	0	1b	647	1
111	high	BIC	71	142.687	4+4	2	0	1b	231	1
112	high	BIC	80	2158.01	4+4	2	0	1b	679	0
113	high	BIC	73	320	5+5	4	0	1b	238	1
114	high	DEG	80	49.33	4+5	4	1	1abc	101	1
115	high	DEG	47	398.99	5+4	3	1	1abc	239	1
116	high	DEG	65	106.186	5+4	3	1	1ac	411	1
117	high	DEG	78	302.608	4+5	3	1	1bc	357	1
118	high	DEG	79	195.877	5+5	4	1	1ab	249	1
119	high	DEG	68	16.284	5+4	3	1	1ab	112	1
120	high	DEG	67	7155.14	5+4	3	1	1ab	149	1
121	high	DEG	72	79.141	5+5	3	1	1ab	149	1
122	high	DEG	78	336.062	5+4	3	1	1ab	697	1
123	high	DEG	74	337.578	4+4	3	1	1b	287	0
124	high	DEG	70	648.635	4+4	3	1	1ab	525	1
125	high	DEG	67	484.993	4+5	3	1	1b	331	1
126	high	DEG	75	2001.92	4+4	3	1	1ab	959	1
127	high	DEG	83	75.357	4+5	3	1	1ab	627	0
128	high	DEG	74	92.22	4+5	3	1	1b	190	0
129	high	DEG	60	1243.32	4+4	2	1	1b	543	0
130	high	DEG	72	312.79	4+5	2	1	1ab	363	1
131	high	DEG	77	46.451	4+4	2	1	1b	524	1
132	high	DEG	82	150.798	4+4	3	1	1b	404	1
133	high	DEG	70	785.24	4+4	3	0	1abc	342	1
134	high	DEG	79	169.202	5+4	4	0	1b	119	1
135	high	DEG	71	84.728	4+5	3	0	1b	327	1
136	high	DEG	84	443.43	4+4	3	0	1b	258	1
137	high	DEG	71	1881.28	5+4	3	0	1b	301	0
138	high	DEG	65	384.4	4+4	3	0	1b	192	1
139	high	DEG	70	2478	4+5	3	0	1b	257	1
140	high	DEG	67	2477	5+5	3	0	1b	114	1
141	high	DEG	63	5114.24	4+5	3	0	1ab	196	1
142	high	DEG	66	1373.19	4+4	3	0	1b	373	1
143	high	DEG	65	1425.09	4+5	3	0	1ab	236	1
144	high	DEG	78	732.659	4+4	3	0	1b	140	1
145	high	DEG	65	6.488	4+4	2	0	1b	1549	0
146	high	DEG	75	1216.5	4+5	2	0	1b	215	1
